# Supplementary material for: Morpho-phylogenetic analyses reveal Elliptolagenoidisporium gen. nov. and a new species associated with the medicinal plant Paris sp. from Guizhou Province, China (Helotiales, Lachnaceae)
Source: MycoKeys. 2026 Apr 15;131:61–76. doi: 10.3897/mycokeys.131.182322 (PMC13103668; doi:10.3897/mycokeys.131.182322)
Supplement: XML Treatment for Elliptolagenoidisporium [file mycokeys.131.182322-treatment1.xml]

<!DOCTYPE tp:taxon-treatment
  PUBLIC "-//TaxonX//DTD Taxonomic Treatment Publishing DTD v0 20100105//EN" "tax-treatment-NSO.dtd">
<tp:taxon-treatment xmlns:tp="http://www.plazi.org/taxpub"><tp:treatment-meta><kwd-group><label>Taxon classification</label><kwd>
              <named-content content-type="kingdom">Fungi</named-content>
            </kwd><kwd>
              <named-content content-type="order">Helotiales</named-content>
            </kwd><kwd>
              <named-content content-type="family">Lachnaceae</named-content>
            </kwd></kwd-group><mixed-citation publication-type="journal"><person-group><name><surname>Zhang</surname><given-names>Xiang-Yu</given-names></name><name><surname>Liu</surname><given-names>Min</given-names></name><name><surname>Ma</surname><given-names>Jian</given-names></name><name><surname>Chen</surname><given-names>Xiao-Fang</given-names></name></person-group><article-title>Morpho-phylogenetic analyses reveal <italic><tp:taxon-name><tp:taxon-name-part taxon-name-part-type="genus" reg="Elliptolagenoidisporium">Elliptolagenoidisporium</tp:taxon-name-part></tp:taxon-name></italic> gen. nov. and a new species associated with the medicinal plant <italic><tp:taxon-name><tp:taxon-name-part taxon-name-part-type="genus" reg="Paris">Paris</tp:taxon-name-part></tp:taxon-name></italic> sp. from Guizhou Province, China (<italic><tp:taxon-name><tp:taxon-name-part taxon-name-part-type="order" reg="Helotiales">Helotiales</tp:taxon-name-part></tp:taxon-name></italic>, <italic><tp:taxon-name><tp:taxon-name-part taxon-name-part-type="family" reg="Lachnaceae">Lachnaceae</tp:taxon-name-part></tp:taxon-name></italic>)</article-title><source>MycoKeys</source><day>15</day><month>04</month><year>2026</year><volume>131</volume><fpage>61</fpage><lpage>76</lpage><pub-id pub-id-type="doi">10.3897/mycokeys.131.182322</pub-id></mixed-citation></tp:treatment-meta><tp:nomenclature><tp:taxon-name><object-id xmlns:xlink="http://www.w3.org/1999/xlink" content-type="arpha" xlink:type="simple">978AB6C1-31DD-556D-BA88-C7E56EDDC947</object-id>
                		<tp:taxon-name-part taxon-name-part-type="genus" reg="Elliptolagenoidisporium">Elliptolagenoidisporium</tp:taxon-name-part>
                	
                		<object-id xmlns:xlink="http://www.w3.org/1999/xlink" content-type="mycobank" xlink:type="simple">904729</object-id>
                	</tp:taxon-name><tp:taxon-authority>X.Y. Zhang &amp; X.F. Chen</tp:taxon-authority><tp:taxon-status xmlns:xlink="http://www.w3.org/1999/xlink" xlink:type="simple">gen. nov.</tp:taxon-status></tp:nomenclature><tp:treatment-sec sec-type="Etymology"><title>Etymology.</title><p>“<italic>Elliptolagenoidisporium</italic>” refers to the elliptic-lageniform conidial characteristics of this genus.</p></tp:treatment-sec><tp:treatment-sec sec-type="Description"><title>Description.</title><p><italic>Saprobic</italic> on dead branches of <italic><tp:taxon-name><tp:taxon-name-part taxon-name-part-type="genus" reg="Paris">Paris</tp:taxon-name-part></tp:taxon-name></italic> sp. <bold>Sexual morph</bold>: Undetermined. <bold>Asexual morph</bold>: Hyphomycetous. <bold><italic>Colonies</italic></bold> superficial, effuse, scattered or gregarious, velvety, pale brown to brown. <bold><italic>Mycelium</italic></bold> partly superficial, partly immersed, consisting of branched, septate, smooth-walled, hyaline to pale brown hyphae. <bold><italic>Conidiophores</italic></bold> micronematous, mononematous, solitary, erect, simple or branched, septate, straight or flexuous, cylindrical, subhyaline to pale brown, sometimes slightly swollen at the base, smooth-walled. <bold><italic>Conidiogenous cells</italic></bold> holoblastic, integrated, terminal or lateral, cylindrical to lageniform, subhyaline to pale brown, smooth-walled. <bold><italic>Conidia</italic></bold> acrogenous, solitary, 1–2-septate, acerose, fusiform, lageniform to ellipsoidal, verrucose, guttulate, sometimes slightly constricted at the septum, apex rounded, base truncate or slightly attenuated, subhyaline to pale brown, smooth or echinulate.</p></tp:treatment-sec><tp:treatment-sec sec-type="Type species"><title>Type species.</title><p><italic><tp:taxon-name><tp:taxon-name-part taxon-name-part-type="genus" reg="Elliptolagenoidisporium">Elliptolagenoidisporium</tp:taxon-name-part> <tp:taxon-name-part taxon-name-part-type="species" reg="paris">paris</tp:taxon-name-part></tp:taxon-name></italic> X.Y. Zhang &amp; X.F. Chen</p></tp:treatment-sec><tp:treatment-sec sec-type="Notes"><title>Notes.</title><p>Morphologically, <italic><tp:taxon-name><tp:taxon-name-part taxon-name-part-type="genus" reg="Elliptolagenoidisporium">Elliptolagenoidisporium</tp:taxon-name-part></tp:taxon-name></italic> can be readily distinguished from other genera within <italic><tp:taxon-name><tp:taxon-name-part taxon-name-part-type="family" reg="Lachnaceae">Lachnaceae</tp:taxon-name-part></tp:taxon-name> (<tp:taxon-name><tp:taxon-name-part taxon-name-part-type="order" reg="Helotiales">Helotiales</tp:taxon-name-part></tp:taxon-name>)</italic> by its micronematous, simple or branched conidiophores; holoblastic, cylindrical to lageniform conidiogenous cells; and 1–2-septate, acerose, fusiform, lageniform to ellipsoidal conidia, which may be smooth or echinulate. Phylogenetic analyses further indicate that <italic><tp:taxon-name><tp:taxon-name-part taxon-name-part-type="genus" reg="Elliptolagenoidisporium">Elliptolagenoidisporium</tp:taxon-name-part></tp:taxon-name></italic> forms a well-supported, distinct subclade within <italic><tp:taxon-name><tp:taxon-name-part taxon-name-part-type="family" reg="Lachnaceae">Lachnaceae</tp:taxon-name-part></tp:taxon-name></italic>, corroborating its recognition as a separate genus. Based on both molecular evidence and its distinctive fusiform, lageniform to ellipsoidal conidial morphology, we herein establish the genus <italic><tp:taxon-name><tp:taxon-name-part taxon-name-part-type="genus" reg="Elliptolagenoidisporium">Elliptolagenoidisporium</tp:taxon-name-part></tp:taxon-name></italic> and introduce a novel species, <italic><tp:taxon-name><tp:taxon-name-part taxon-name-part-type="genus" reg="Elliptolagenoidisporium">E.</tp:taxon-name-part> <tp:taxon-name-part taxon-name-part-type="species" reg="paris">paris</tp:taxon-name-part></tp:taxon-name></italic>, which is designated as the type species.</p></tp:treatment-sec></tp:taxon-treatment>
