# Supplementary material for: Morpho-phylogenetic analyses reveal Elliptolagenoidisporium gen. nov. and a new species associated with the medicinal plant Paris sp. from Guizhou Province, China (Helotiales, Lachnaceae)
Source: MycoKeys. 2026 Apr 15;131:61–76. doi: 10.3897/mycokeys.131.182322 (PMC13103668; doi:10.3897/mycokeys.131.182322)
Supplement: XML Treatment for Elliptolagenoidisporium paris [file mycokeys.131.182322-treatment2.xml]

<!DOCTYPE tp:taxon-treatment
  PUBLIC "-//TaxonX//DTD Taxonomic Treatment Publishing DTD v0 20100105//EN" "tax-treatment-NSO.dtd">
<tp:taxon-treatment xmlns:tp="http://www.plazi.org/taxpub"><tp:treatment-meta><kwd-group><label>Taxon classification</label><kwd>
              <named-content content-type="kingdom">Fungi</named-content>
            </kwd><kwd>
              <named-content content-type="order">Helotiales</named-content>
            </kwd><kwd>
              <named-content content-type="family">Lachnaceae</named-content>
            </kwd></kwd-group><mixed-citation publication-type="journal"><person-group><name><surname>Zhang</surname><given-names>Xiang-Yu</given-names></name><name><surname>Liu</surname><given-names>Min</given-names></name><name><surname>Ma</surname><given-names>Jian</given-names></name><name><surname>Chen</surname><given-names>Xiao-Fang</given-names></name></person-group><article-title>Morpho-phylogenetic analyses reveal <italic><tp:taxon-name><tp:taxon-name-part taxon-name-part-type="genus" reg="Elliptolagenoidisporium">Elliptolagenoidisporium</tp:taxon-name-part></tp:taxon-name></italic> gen. nov. and a new species associated with the medicinal plant <italic><tp:taxon-name><tp:taxon-name-part taxon-name-part-type="genus" reg="Paris">Paris</tp:taxon-name-part></tp:taxon-name></italic> sp. from Guizhou Province, China (<italic><tp:taxon-name><tp:taxon-name-part taxon-name-part-type="order" reg="Helotiales">Helotiales</tp:taxon-name-part></tp:taxon-name></italic>, <italic><tp:taxon-name><tp:taxon-name-part taxon-name-part-type="family" reg="Lachnaceae">Lachnaceae</tp:taxon-name-part></tp:taxon-name></italic>)</article-title><source>MycoKeys</source><day>15</day><month>04</month><year>2026</year><volume>131</volume><fpage>61</fpage><lpage>76</lpage><pub-id pub-id-type="doi">10.3897/mycokeys.131.182322</pub-id></mixed-citation></tp:treatment-meta><tp:nomenclature><tp:taxon-name><object-id xmlns:xlink="http://www.w3.org/1999/xlink" content-type="arpha" xlink:type="simple">107503E1-8D78-5425-834D-AC6E5CDB9275</object-id>
                		<tp:taxon-name-part taxon-name-part-type="genus" reg="Elliptolagenoidisporium">Elliptolagenoidisporium</tp:taxon-name-part> <tp:taxon-name-part taxon-name-part-type="species" reg="paris">paris</tp:taxon-name-part>
                	
                		<object-id xmlns:xlink="http://www.w3.org/1999/xlink" content-type="mycobank" xlink:type="simple">904730</object-id>
                	</tp:taxon-name><tp:taxon-authority>X.Y. Zhang &amp; X.F. Chen</tp:taxon-authority><tp:taxon-status xmlns:xlink="http://www.w3.org/1999/xlink" xlink:type="simple">sp. nov.</tp:taxon-status><xref ref-type="fig" rid="F2">Fig. 2</xref></tp:nomenclature><tp:treatment-sec sec-type="Etymology"><title>Etymology.</title><p>“<italic>paris</italic>’’ refers to the host medicinal plant, <italic><tp:taxon-name><tp:taxon-name-part taxon-name-part-type="genus" reg="Paris">Paris</tp:taxon-name-part></tp:taxon-name></italic>.</p><fig id="F2" position="float" orientation="portrait"><object-id xmlns:xlink="http://www.w3.org/1999/xlink" content-type="doi" xlink:type="simple">10.3897/mycokeys.131.182322.figure2</object-id><object-id xmlns:xlink="http://www.w3.org/1999/xlink" content-type="arpha" xlink:type="simple">C82B8DF8-DC67-585B-B837-B023378F4CB8</object-id><label>Figure 2.</label><caption><p><italic><tp:taxon-name><tp:taxon-name-part taxon-name-part-type="genus" reg="Elliptolagenoidisporium">Elliptolagenoidisporium</tp:taxon-name-part> <tp:taxon-name-part taxon-name-part-type="species" reg="paris">paris</tp:taxon-name-part></tp:taxon-name></italic> (<abbrev xmlns:xlink="http://www.w3.org/1999/xlink" content-type="institution" xlink:title="Guizhou Academy of Agricultural Sciences" xlink:type="simple">GZAAS</abbrev> 25-0781, holotype). <bold>a, b</bold>. Colonies on the host surface; <bold>c–e</bold>. Conidiophores, conidiogenous cells, and conidia; <bold>f, g</bold>. Conidiophores and conidiogenous cells; <bold>h–j</bold>. Conidiogenous cells with attached conidia; <bold>k, l</bold>. Colonies on PDA from above and below after 33 days of incubation at room temperature; <bold>m</bold>. Germinated conidium; <bold>n–r</bold>. Conidia. Scale bars: 30 μm (<bold>c–f</bold>); 20 μm (<bold>g–j, m–r</bold>).</p></caption><graphic xmlns:xlink="http://www.w3.org/1999/xlink" xlink:href="mycokeys-131-061-g002.jpg" id="oo_1595301.jpg" position="float" orientation="portrait" xlink:type="simple"><uri content-type="original_file" xlink:type="simple">https://binary.pensoft.net/fig/1595301</uri></graphic></fig></tp:treatment-sec><tp:treatment-sec sec-type="Holotype"><title>Holotype.</title><p><abbrev xmlns:xlink="http://www.w3.org/1999/xlink" content-type="institution" xlink:title="Guizhou Academy of Agricultural Sciences" xlink:type="simple">GZAAS</abbrev> 25-0781</p></tp:treatment-sec><tp:treatment-sec sec-type="Description"><title>Description.</title><p><italic>Saprobic</italic> on dead branches of <italic><tp:taxon-name><tp:taxon-name-part taxon-name-part-type="genus" reg="Paris">Paris</tp:taxon-name-part></tp:taxon-name></italic> sp. <bold>Sexual morph</bold>: Undetermined. <bold>Asexual morph</bold>: Hyphomycetous. <bold><italic>Colonies</italic></bold> superficial, effuse, scattered or gregarious, velvety, pale brown to brown. <bold><italic>Mycelium</italic></bold> partly superficial, partly immersed, consisting of branched, septate, smooth-walled, hyaline to pale brown hyphae. <bold><italic>Conidiophores</italic></bold> 31–75 × 4.5–6 μm (x̄ = 47.2 × 5.4 μm, <italic>n</italic> = 20), micronematous, mononematous, solitary, erect, simple or branched, septate, straight or flexuous, cylindrical, subhyaline to pale brown, sometimes slightly swollen at the base, smooth-walled. <bold><italic>Conidiogenous cells</italic></bold> 8–26 × 4–6 μm (x̄ = 19 × 5.2 μm, <italic>n</italic> = 25), holoblastic, integrated, terminal or lateral, cylindrical to lageniform, subhyaline to pale brown, smooth-walled. <bold><italic>Conidia</italic></bold> 37.5–63 × 8.5–11.5 μm (x̄ = 53.2× 10.4 μm, <italic>n</italic> = 30), acrogenous, solitary, 1–2-septate, acerose, fusiform, lageniform to ellipsoidal, verrucose, guttulate, sometimes slightly constricted at the septum, apex rounded, base truncate or slightly attenuated, subhyaline to pale brown, smooth or echinulate.</p></tp:treatment-sec><tp:treatment-sec sec-type="Culture characteristics"><title>Culture characteristics.</title><p>Conidia germinated on PDA within 12 hours, producing germ tubes from both the apex and base. Colonies on PDA are circular with a raised surface and entire margin, reaching 32 cm in diameter after 33 days at room temperature (approximately 25 °C), greyish-green to pale brown; the reverse pale brown to reddish brown.</p></tp:treatment-sec><tp:treatment-sec sec-type="Material examined"><title>Material examined.</title><p>China • Guizhou Province, Bijie City, Jinsha County, Datian Yi, Miao and Buyi Ethnic Town, on dead branches of <italic><tp:taxon-name><tp:taxon-name-part taxon-name-part-type="genus" reg="Paris">Paris</tp:taxon-name-part></tp:taxon-name></italic> sp., 25 March 2025, Xiang-Yu Zhang &amp; Xiao-Fang Chen, ZL1 (<abbrev xmlns:xlink="http://www.w3.org/1999/xlink" content-type="institution" xlink:title="Guizhou Academy of Agricultural Sciences" xlink:type="simple">GZAAS</abbrev> 25-0781, holotype), ex-type living cultures <abbrev xmlns:xlink="http://www.w3.org/1999/xlink" xlink:title="Guizhou Culture Collection" xlink:type="simple">GZCC</abbrev> 25-27590; <italic>ibid</italic>., ZL12 (<abbrev xmlns:xlink="http://www.w3.org/1999/xlink" content-type="institution" xlink:title="Guizhou Academy of Agricultural Sciences" xlink:type="simple">GZAAS</abbrev> 25-0782, paratype), living culture <abbrev xmlns:xlink="http://www.w3.org/1999/xlink" xlink:title="Guizhou Culture Collection" xlink:type="simple">GZCC</abbrev> 25-27591.</p></tp:treatment-sec><tp:treatment-sec sec-type="Notes"><title>Notes.</title><p>In the phylogenetic tree, our isolates <italic><tp:taxon-name><tp:taxon-name-part taxon-name-part-type="genus" reg="Elliptolagenoidisporium">Elliptolagenoidisporium</tp:taxon-name-part> <tp:taxon-name-part taxon-name-part-type="species" reg="paris">paris</tp:taxon-name-part></tp:taxon-name></italic> (<abbrev xmlns:xlink="http://www.w3.org/1999/xlink" xlink:title="Guizhou Culture Collection" xlink:type="simple">GZCC</abbrev> 25-27590 (ex-type) and <abbrev xmlns:xlink="http://www.w3.org/1999/xlink" xlink:title="Guizhou Culture Collection" xlink:type="simple">GZCC</abbrev> 25-27591) formed a sister clade to <italic><tp:taxon-name><tp:taxon-name-part taxon-name-part-type="genus" reg="Cadophorella">Cadophorella</tp:taxon-name-part> <tp:taxon-name-part taxon-name-part-type="species" reg="faginea">faginea</tp:taxon-name-part></tp:taxon-name></italic> (CPC 45667) and <italic><tp:taxon-name><tp:taxon-name-part taxon-name-part-type="genus" reg="Chaetopsis">Chaetopsis</tp:taxon-name-part> <tp:taxon-name-part taxon-name-part-type="species" reg="canovae">canovae</tp:taxon-name-part></tp:taxon-name></italic> (CBS 150.58) with 100% <abbrev xmlns:xlink="http://www.w3.org/1999/xlink" xlink:title="maximum likelihood" xlink:type="simple">ML</abbrev>/1.00 <abbrev xmlns:xlink="http://www.w3.org/1999/xlink" xlink:title="Bayesian inference" xlink:type="simple">BI</abbrev> bootstrap support (Fig. <xref ref-type="fig" rid="F1">1</xref>). However, pairwise sequence comparison revealed that <italic><tp:taxon-name><tp:taxon-name-part taxon-name-part-type="genus" reg="Elliptolagenoidisporium">E.</tp:taxon-name-part> <tp:taxon-name-part taxon-name-part-type="species" reg="paris">paris</tp:taxon-name-part></tp:taxon-name></italic> (<abbrev xmlns:xlink="http://www.w3.org/1999/xlink" xlink:title="Guizhou Culture Collection" xlink:type="simple">GZCC</abbrev> 25-27590) and <italic><tp:taxon-name><tp:taxon-name-part taxon-name-part-type="genus" reg="Cadophorella">Ca.</tp:taxon-name-part> <tp:taxon-name-part taxon-name-part-type="species" reg="faginea">faginea</tp:taxon-name-part></tp:taxon-name></italic> (CPC 45667) show 38/471 bp differences in ITS (8.1%, including five gaps) and 11/863 bp differences in LSU (1.3%, including one gap). In addition, our isolate (<abbrev xmlns:xlink="http://www.w3.org/1999/xlink" xlink:title="Guizhou Culture Collection" xlink:type="simple">GZCC</abbrev> 25-27590) differs from <italic><tp:taxon-name><tp:taxon-name-part taxon-name-part-type="genus" reg="Chaetopsis">Ch.</tp:taxon-name-part> <tp:taxon-name-part taxon-name-part-type="species" reg="canovae">canovae</tp:taxon-name-part></tp:taxon-name></italic> (CBS 150.58) by 33/498 bp (6.6%, including five gaps) in ITS and 10/847 bp (1.2%, without gaps) in LSU. Morphologically, <italic><tp:taxon-name><tp:taxon-name-part taxon-name-part-type="genus" reg="Elliptolagenoidisporium">E.</tp:taxon-name-part> <tp:taxon-name-part taxon-name-part-type="species" reg="paris">paris</tp:taxon-name-part></tp:taxon-name></italic> (<abbrev xmlns:xlink="http://www.w3.org/1999/xlink" content-type="institution" xlink:title="Guizhou Academy of Agricultural Sciences" xlink:type="simple">GZAAS</abbrev> 25-0781) can be distinguished from <italic><tp:taxon-name><tp:taxon-name-part taxon-name-part-type="genus" reg="Cadophorella">Ca.</tp:taxon-name-part> <tp:taxon-name-part taxon-name-part-type="species" reg="faginea">faginea</tp:taxon-name-part></tp:taxon-name></italic> (HPC 4129) by its conidiogenous cells, which are micronematous and cylindrical, whereas those of <italic><tp:taxon-name><tp:taxon-name-part taxon-name-part-type="genus" reg="Cadophorella">Ca.</tp:taxon-name-part> <tp:taxon-name-part taxon-name-part-type="species" reg="faginea">faginea</tp:taxon-name-part></tp:taxon-name></italic> are monophialidic and subcylindrical to subulate, as well as by its conidia, which are fusiform to lageniform or ellipsoidal, in contrast to the hyaline to olivaceous, obovoid conidia of <italic><tp:taxon-name><tp:taxon-name-part taxon-name-part-type="genus" reg="Cadophorella">Ca.</tp:taxon-name-part> <tp:taxon-name-part taxon-name-part-type="species" reg="faginea">faginea</tp:taxon-name-part></tp:taxon-name></italic> (<xref ref-type="bibr" rid="B54">Visagie et al. 2024</xref>). Moreover, <xref ref-type="bibr" rid="B56">Vu et al. (2019)</xref> provided molecular data for <italic><tp:taxon-name><tp:taxon-name-part taxon-name-part-type="genus" reg="Chaetopsis">Chaetopsis</tp:taxon-name-part> <tp:taxon-name-part taxon-name-part-type="species" reg="canovae">canovae</tp:taxon-name-part></tp:taxon-name></italic>; however, no detailed morphological description of the species was provided. However, <italic><tp:taxon-name><tp:taxon-name-part taxon-name-part-type="genus" reg="Elliptolagenoidisporium">Elliptolagenoidisporium</tp:taxon-name-part> <tp:taxon-name-part taxon-name-part-type="species" reg="paris">paris</tp:taxon-name-part></tp:taxon-name></italic> differs from the type species of <italic><tp:taxon-name><tp:taxon-name-part taxon-name-part-type="genus" reg="Chaetopsis">Chaetopsis</tp:taxon-name-part></tp:taxon-name></italic> in having holoblastic conidiogenous cells (vs. polyphialidic) and fusiform to lageniform or ellipsoidal conidia (vs. cylindrical) (<xref ref-type="bibr" rid="B11">DiCosmo et al. 1983</xref>). Therefore, based on stable, independent branching and incompatible morphological combinations, we propose that our collections (<abbrev xmlns:xlink="http://www.w3.org/1999/xlink" xlink:title="Guizhou Culture Collection" xlink:type="simple">GZCC</abbrev> 25-27590 and <abbrev xmlns:xlink="http://www.w3.org/1999/xlink" xlink:title="Guizhou Culture Collection" xlink:type="simple">GZCC</abbrev> 25-27591) represent a new genus, <italic><tp:taxon-name><tp:taxon-name-part taxon-name-part-type="genus" reg="Elliptolagenoidisporium">Elliptolagenoidisporium</tp:taxon-name-part></tp:taxon-name></italic>, to accommodate the new species <italic><tp:taxon-name><tp:taxon-name-part taxon-name-part-type="genus" reg="Elliptolagenoidisporium">E.</tp:taxon-name-part> <tp:taxon-name-part taxon-name-part-type="species" reg="paris">paris</tp:taxon-name-part></tp:taxon-name></italic>.</p></tp:treatment-sec><tp:treatment-sec><!--Section generated to contain objects referenced in tp:taxon-treatment.--><fig id="F1" position="float" orientation="portrait"><object-id xmlns:xlink="http://www.w3.org/1999/xlink" content-type="doi" xlink:type="simple">10.3897/mycokeys.131.182322.figure1</object-id><object-id xmlns:xlink="http://www.w3.org/1999/xlink" content-type="arpha" xlink:type="simple">384FA152-D611-50E8-86DA-248B6736A215</object-id><label>Figure 1.</label><caption><p>Phylogenetic analysis of <italic><tp:taxon-name><tp:taxon-name-part taxon-name-part-type="genus" reg="Elliptolagenoidisporium">Elliptolagenoidisporium</tp:taxon-name-part></tp:taxon-name></italic> was conducted using RAxML-based maximum likelihood analyses of a combined LSU and ITS DNA sequence dataset. Bootstrap support values for maximum likelihood (<abbrev xmlns:xlink="http://www.w3.org/1999/xlink" xlink:title="maximum likelihood" xlink:type="simple">ML</abbrev>) equal to or greater than 60% (<abbrev xmlns:xlink="http://www.w3.org/1999/xlink" xlink:title="maximum likelihood" xlink:type="simple">ML</abbrev> left) and Bayesian posterior probabilities (<abbrev xmlns:xlink="http://www.w3.org/1999/xlink" xlink:title="Bayesian inference" xlink:type="simple">BI</abbrev> right) equal to or greater than 0.95 are shown above the nodes. Hyphen (“-”) indicates a value lower than 60% for <abbrev xmlns:xlink="http://www.w3.org/1999/xlink" xlink:title="maximum likelihood" xlink:type="simple">ML</abbrev> and a posterior probability lower than 0.95 for Bayesian inference. The tree is rooted with <italic><tp:taxon-name><tp:taxon-name-part taxon-name-part-type="genus" reg="Togniniella">Togniniella</tp:taxon-name-part> <tp:taxon-name-part taxon-name-part-type="species" reg="acerosa">acerosa</tp:taxon-name-part></tp:taxon-name></italic> (CBS 113726) and <italic><tp:taxon-name><tp:taxon-name-part taxon-name-part-type="genus" reg="Togniniella">T.</tp:taxon-name-part> <tp:taxon-name-part taxon-name-part-type="species" reg="acerosa">acerosa</tp:taxon-name-part></tp:taxon-name></italic> (PDD 81432). Ex-type strains are denoted with “<sup>T,</sup>” and newly obtained isolates are shown in bold red fonts.</p></caption><graphic xmlns:xlink="http://www.w3.org/1999/xlink" xlink:href="mycokeys-131-061-g001.jpg" id="oo_1595300.jpg" position="float" orientation="portrait" xlink:type="simple"><uri content-type="original_file" xlink:type="simple">https://binary.pensoft.net/fig/1595300</uri></graphic></fig></tp:treatment-sec><ref-list><ref id="B54"><mixed-citation xmlns:xlink="http://www.w3.org/1999/xlink" xlink:type="simple">Visagie CM, Yilmaz N, Allison JD, Barreto RW, Boekhout T, Boers J, Delgado MA, Dewing C, Fitza KNE, Furtado ECA, Gaya E Hill R, Hobden A, Hu DM, Hülsewig T, Khonsanit A, Luangsa-ard JJ, Mthembu A, Pereira CM, Price JL, Pringle A, Qikani N, Sandoval-Denis M, Schumacher RK, Seifert KA, Slippers B, Tennakoon DS, Thanakitpipattana D, van Vuuren NI, Groenewald JZ, Crous PW (2024) New and Interesting <tp:taxon-name><tp:taxon-name-part taxon-name-part-type="kingdom">Fungi</tp:taxon-name-part></tp:taxon-name>. 7. Fungal Systematics and Evolution 13: 441–494. <ext-link xlink:href="10.3114/fuse.2024.13.12" ext-link-type="doi" xlink:type="simple">https://doi.org/10.3114/fuse.2024.13.12</ext-link></mixed-citation></ref><ref id="B56"><mixed-citation xmlns:xlink="http://www.w3.org/1999/xlink" xlink:type="simple">Vu D, Groenewald M, de Vries M, Gehrmann T, Stielow B, Eberhardt U, Al-Hatmi A, Groenewald JZ, Cardinali G, Houbraken J, Boekhout T, Crous PW, Robert V, Verkley GJM (2019) Large-scale generation and analysis of filamentous fungal DNA barcodes boosts coverage for kingdom fungi and reveals thresholds for fungal species and higher taxon delimitation. Studies in Mycology 92: 135–154. <ext-link xlink:href="10.1016/j.simyco.2018.05.001" ext-link-type="doi" xlink:type="simple">https://doi.org/10.1016/j.simyco.2018.05.001</ext-link></mixed-citation></ref><ref id="B11"><mixed-citation xmlns:xlink="http://www.w3.org/1999/xlink" xlink:type="simple">DiCosmo F, Berch SM, Kendrick B (1983) <italic><tp:taxon-name><tp:taxon-name-part taxon-name-part-type="genus">Cylindrotrichum</tp:taxon-name-part></tp:taxon-name></italic>, <italic><tp:taxon-name><tp:taxon-name-part taxon-name-part-type="genus">Chaetopsis</tp:taxon-name-part></tp:taxon-name></italic>, and two new genera of hyphomycetes, <italic><tp:taxon-name><tp:taxon-name-part taxon-name-part-type="genus">Kylindria</tp:taxon-name-part></tp:taxon-name></italic> and <italic><tp:taxon-name><tp:taxon-name-part taxon-name-part-type="genus">Xenokylindria</tp:taxon-name-part></tp:taxon-name></italic>. Mycologia 75(6): 949–973. <ext-link xlink:href="10.1080/00275514.1983.12023781" ext-link-type="doi" xlink:type="simple">https://doi.org/10.1080/00275514.1983.12023781</ext-link></mixed-citation></ref></ref-list></tp:taxon-treatment>
